# Supplementary material for: CD4CD8αα Lymphocytes, A Novel Human Regulatory T Cell Subset Induced by Colonic Bacteria and Deficient in Patients with Inflammatory Bowel Disease
Source: PLoS Biol. 2014 Apr 8;12(4):e1001833. doi: 10.1371/journal.pbio.1001833 (PMC3979654; doi:10.1371/journal.pbio.1001833)
Supplement: Table S1 — Vβ diversity of total DP8α and F-reactive DP8α-cells among LPL lines and ex vivo LPL. Cytometry analysis of Vβ expressed by DP8α cells among LPL lines (n = 2 C101, C114) stimulated# or not* by F-loaded monocytes and among freshly purified LPL (C150) stimulated## or not** by F-loaded monocytes. A gate was done on DP8α cells. (XLSX) [file pbio.1001833.s006.xlsx]

## Sheet: Feuil1
Table S1 : Vbeta diversity of total DP8a and F-reactive (VPD low) DP8a-cells among LPL lines and ex vivo LPL.
	C101*	C101 #	C114*	C114 #	C150**	C150 ##
Vb		VPDlow		VPDlow		VPDlow
1	0.02	0.08	0.03	0.017	0.02	0.029
2	0.03	0.028	0.036	0.04	0.011	0.01
3	0	0	0.007	0	0.007	0.007
4	0	0	0.013	0.003	0.007	0.01
5.1	0.04	0.048	0.163	0.028	0.035	0.05
5.2	0	0	0.023	0.016	0.013	0.013
5.3	0	0	0.043	0	0.042	0.036
7	0	0	0.007	0.012	0	0
7.1	0	0	0.007	0.022	0.003	0.002
7.2	0.25	0.028	0.018	0.014	0.027	0.025
8	0.012	0.004	0.02	0.03	0.012	0.016
9	0.005	0.004	0.01	0.016	0.027	0.026
11	0.01	0.017	0	0	0.018	0.023
12	0.01	0.023	0.01	0.15	0.085	0.06
13.1	0	0	0.033	0.019	0.005	0.005
13.2	0.04	0.0121	0.01	0.029	0.042	0.044
13.6	0	0	0.479	0.02	0.012	0.011
14	0	0	0	0	0.003	0.005
16	0	0	0.014	0.034	0.015	0.027
17	0	0	0.008	0.044	0.02	0.007
18	0.005	0	0.138	0	0.016	0.006
20	0	0	0	0	0.046	0.073
21.3	0	0	0.018	0	0	0.002
22	0	0	0	0.0116	0.03	0.019
23	0.002	0	0.006	0	0	0
Va7.2	0.076	0.05	0.002	0
Va14	0.015	0	0.008	0	* DP8a cells among LPL lines
Va2	0.022	0	0.003	0	** DP8a cells among freshly isolated LPL
Va12	0	0	0.0045	0	# F-reactive DP8a cells among LPL lines
					## F-reactive DP8a cells among freshly isolated LPL
