# Supplementary material for: CD4CD8αα Lymphocytes, A Novel Human Regulatory T Cell Subset Induced by Colonic Bacteria and Deficient in Patients with Inflammatory Bowel Disease
Source: PLoS Biol. 2014 Apr 8;12(4):e1001833. doi: 10.1371/journal.pbio.1001833 (PMC3979654; doi:10.1371/journal.pbio.1001833)
Supplement: Table S3 — Vβ diversity of total DP8α and F-reactive DP8α-cells among PBMC and PBL lines. Cytometry analysis of Vβ expressed by DP8α cells among PBMC* (n = 2 DTC4, DTC28) and among VPD-labelled cell lines derived from these PBMC (by a single sorting and polyclonal expansion of DP8α cells) stimulated*** or not** by F-loaded monocytes. A gate was done on DP8α cells. (XLSX) [file pbio.1001833.s008.xlsx]

## Sheet: Feuil1
Table S3 : Vbeta diversity of total DP8a and F-reactive (VPD low) DP8a-cells among PBMC and PBL lines.
	DTC4*	DTC4**	DTC4 DP8***	DTC28*	DTC28**	DTC28 DP8***
Vb		DP8	VPDlow		DP8	VPDlow
1	0.039	0,7%	ND	4,2%	4,3%	0.012
2	13,9%	12,3%	0.06	6,6%	10,7%	0.34
3	0.05	0.03	0.075	15,9%	5,8%	0.015
4	0.01	0	ND	1,1%	0.01	0.01
5.1	7,6%	9,4%	0.07	8,1%	14,1%	0.034
5.2	2,1%	6,8%	0.008	1,4%	0,5%	ND
5.3	4,4%	4,1%	0	1,6%	0,5%	ND
7	2,3%	3,7%	0.015	2,9%	0.03	0
7.1	2,3%	3,6%	0.01	1,7%	3,6%	0.005
7.2	0.04	0	ND	0,8%	0	ND
8	2,1%	2,2%	0.03	3,7%	1,5%	0
9	2,3%	1,7%	0.02	0.05	2,7%	0.005
11	1,6%	0	ND	1,6%	1,5%	0.01
12	1,4%	1,7%	0.018	1,6%	0,7%	ND
13.1	0.031	0,7%	ND	3,2%	0,1%	ND
13.2	2,5%	4,4%	0.027	4,4%	1,6%	0.005
13.6	3,5%	4,4%	0.065	3,5%	2,5%	0.005
14	0	0	ND	0	0	ND
16	1,4%	1,2%	0	2,6%	2,2%	0
17	9,3%	4,6%	0.055	5,1%	2,9%	0.02
18	1,6%	2,3%	0	4,8%	1,4%	0.005
20	5,4%	0	ND	4,1%	0,8%	ND
21.3	0.043	0.02	0.02	6,3%	1,7%	0
22	0.015	3,6%	0.005	2,3%	0	ND
23	0.002	0,6%	ND	2,5%	1,5%	0
* DP8a cells among PBMC
** DP8a cells among sorted DP8a cell lines
*** F-reactive DP8a cells among sorted DP8a cell lines
