# Supplementary material for: CD4CD8αα Lymphocytes, A Novel Human Regulatory T Cell Subset Induced by Colonic Bacteria and Deficient in Patients with Inflammatory Bowel Disease
Source: PLoS Biol. 2014 Apr 8;12(4):e1001833. doi: 10.1371/journal.pbio.1001833 (PMC3979654; doi:10.1371/journal.pbio.1001833)
Supplement: Table S4 — Characteristics of the donors used to study DP8α PBL. (XLSX) [file pbio.1001833.s009.xlsx]

## Sheet: Feuil1
Table S4: Characteristics of the donors used to study DP8a PBL
		Crohn's Disease			Ulcerative Colitis
	Active	Remission	Total	Active	Remission	Total	Total IBD	Healthy Donnors
N	17	5	22	14	0	14	36	38
Mean age (range)	30.6	34	34.5	37.9	0	37.9	35,9 (19-61)	38,7 (26-58)
Male (%)	70	40	63.5	14.2	0	14.2	44.4	63
Montreal Classification
L1	6	0	6
L2	3	1	4
L3	6	4	10
Treatment
Corticosteroids	2	0	2	8	0	8	10
5-ASA-AZA	1	0	1	0	0	0	1
IFX-AZA	5	0	5	1	0	1	6
ADA-AZA	1	2	3	0	0	0	3
5-ASA	1	0	1	6	0	6	7
AZA	2	1	3	0	0	0	3
Imurel	0	0	0	2	0	2	2
None	3	2	5	3	0	3	8
