# Supplementary material for: CD4CD8αα Lymphocytes, A Novel Human Regulatory T Cell Subset Induced by Colonic Bacteria and Deficient in Patients with Inflammatory Bowel Disease
Source: PLoS Biol. 2014 Apr 8;12(4):e1001833. doi: 10.1371/journal.pbio.1001833 (PMC3979654; doi:10.1371/journal.pbio.1001833)
Supplement: Table S5 — Characteristics of the donors used to study DP8α LPL. (XLSX) [file pbio.1001833.s010.xlsx]

## Sheet: Feuil1
Table S5: Characteristics of the donors used to study DP8a LPL
		Crohn's Disease			Ulcerative Colitis		Total IBD	Healthy Mucosa
N		10			3		13	18
Mean age (range)		34,7 (28-39)			39 (51-27)		34,4 (27-51)	69 (44-82)
Male (%)		30			33.3			30
